# Supplementary material for: Low-Frequency Noise: Experiences from a Low-Frequency Noise Perceiving Population
Source: Int J Environ Res Public Health. 2023 Feb 22;20(5):3916. doi: 10.3390/ijerph20053916 (PMC10001830; doi:10.3390/ijerph20053916)
Supplement: Supplementary file 1 [file ijerph-20-03916-s001.zip]

Archive with 2 entries (2 files):
- ijerph-2190268 - Supplement 1 - Tables and Figures_Low-Frequency Noise - Experiences from a Low-Frequency Noise perceiving population (1).pdf
- ijerph-2190268 - Supplement 2 - Administered questionnaire_Low-Frequency Noise - Experiences from a Low Frequency Noise perceiving population.pdf
